# Supplementary material for: Integrative multi-omics analysis reveals gut-skin axis mechanisms and novel therapeutic target GALE in atopic dermatitis
Source: mSystems. 2025 Dec 5;11(1):e01403-25. doi: 10.1128/msystems.01403-25 (PMC12817900; doi:10.1128/msystems.01403-25)
Supplement: Table S1 — RNA concentration information. [file msystems.01403-25-s0005.xlsx]

## Sheet: Sheet1
Original Number	Nucleic Acid(ng/uL)	A260/A280	Reverse transcription RNA concentration (ng/uL) (diluted)	Reverse transcription RNA (diluted) added volume (uL)	Volume of cDNA solution (uL)
K	1473.43	1.898	200	10	20
M	717.269	1.825	200	10	20
Y	363.377	1.822	200	10	20
