# Supplementary material for: Integrative multi-omics analysis reveals gut-skin axis mechanisms and novel therapeutic target GALE in atopic dermatitis
Source: mSystems. 2025 Dec 5;11(1):e01403-25. doi: 10.1128/msystems.01403-25 (PMC12817900; doi:10.1128/msystems.01403-25)
Supplement: Table S2 — GALE quantification Cq results. [file msystems.01403-25-s0006.xlsx]

## Sheet: 0
	Well	Target	Sample	Cq
	F07	Actin	K	12.1902
	F08	Actin	K	12.0983
	F09	Actin	K	12.2635
	F10	Actin	M	12.4375
	F11	Actin	M	12.4674
	F12	Actin	M	12.4496
	G01	Actin	Y	14.5019
	G02	Actin	Y	14.4149
	G03	Actin	Y	14.2543
	H01	GALE	K	21.7777
	H02	GALE	K	21.6866
	H03	GALE	K	21.6991
	H04	GALE	M	21.7143
	H05	GALE	M	21.8495
	H06	GALE	M	21.7449
	H07	GALE	Y	21.9524
	H08	GALE	Y	21.8146
	H09	GALE	Y	21.9769
