# Supplementary material for: Integrative multi-omics analysis reveals gut-skin axis mechanisms and novel therapeutic target GALE in atopic dermatitis
Source: mSystems. 2025 Dec 5;11(1):e01403-25. doi: 10.1128/msystems.01403-25 (PMC12817900; doi:10.1128/msystems.01403-25)
Supplement: Table S3 — Date analysis. [file msystems.01403-25-s0007.xlsx]

## Sheet: Date analysis
	Gene name			Mean value			△CT=CTgene-CtActin		△△CT=△CTE-△CTC		Expressing multiples=2-△△CT
Specimen Number	Actin	GALE		Actin	GALE		GALE		GALE		GALE
K	12.1902	21.7777
K	12.0983	21.6866		12.184	21.7211		9.53713		0		1
K	12.2635	21.6991
M	12.4375	21.7143
M	12.4674	21.8495		12.4515	21.7695		9.31807		-0.219057		1.16397
M	12.4496	21.7449
Y	14.5019	21.9524
Y	14.4149	21.8146		14.3903	21.9147		7.52432		-2.0128		4.03565
Y	14.2543	21.9769
Specimen Number	GALE
K	1
M	1.16397
Y	4.03565
